# Supplementary material for: Taxonomy, morphology, and phylogeny of a nearly complete nanhsiungchelyid specimen from the Upper Cretaceous of the Nanxiong Basin, China
Source: Swiss J Palaeontol. 2025 Aug 5;144(1):48. doi: 10.1186/s13358-025-00385-2 (PMC12325503; doi:10.1186/s13358-025-00385-2)
Supplement: Supplementary file 1 — Supplementary material 1: Phylogenetic matrix [file 13358_2025_385_MOESM1_ESM.nex]

#NEXUS
[written Tue May 27 10:50:31 CEST 2025 by Mesquite  version 3.70 (build 940) at LAPTOP-JK1P2ODC/134.21.164.116]

BEGIN TAXA;
	TITLE Taxa;
	DIMENSIONS NTAX=22;
	TAXLABELS
		Adocus Zangerlia_testudinimorpha Jiangxichelys_neimongolensis Zangerlia_ukhaachelys Basilemys_variolosa Basilemys_gaffneyi Basilemys_sinuosa Basilemys_praeclara Hanbogdemys_orientalis Anomalochelys_angulata Nanhsiungchelys_wuchingensis Kharakhutulia_kalandadzei Jiangxichelys_ganzhouensis Zangerlia_dzamynchondi Nanhsiungchelys_yangi Basilemys_morrinensis Yuchelys_nanyangensis Xianyuechelys_yingliangi 'Nanhsiungchelys sp. JXGZ(2012-181)' Nanhsiungchelys_sp._GM_specimen Nanhsiungchelys_cf._yangi_SNHM1558 Sinaspideretes_wimani 
	;

END;


BEGIN CHARACTERS;
	TITLE  Character_Matrix;
	DIMENSIONS  NCHAR=59;
	FORMAT DATATYPE = STANDARD RESPECTCASE GAP = - MISSING = ? SYMBOLS = "  0 1 2";
	CHARSTATELABELS 
		1 'Numerous deep cranial scute sulci on dermal roofing elements:(0) absent;(1) present',
		2 'Extensive postorbital squamosal contact due to the great anterior extent of the squamosal and the great posterior extent of the postorbital: (0) absent; (1) present',
		3 'Extent of upper temporal emargination: (0) foramen stapedio-temporale fully exposed in dorsal view; (1) foramen stapedio-temporale concealed in dorsal view',
		4 'Extent of lower temporal emargination: (0) moderately developed, processus pterygoideus externus barely visible in lateral view;(1) absent or shallow, processus pterygoideus externus concealed in lateral view',
		5 'Lingual ridges of maxilla: (0) double; (1) single or absent',
		6 'Antorbital groove on the surface of the maxilla along the anteroventral rim of the orbit: (0) absent; (1) present',
		7 'Medial contact of palatines: (0) absent; (1) present',
		8 'Incisura columella auris: (0) open posteriorly; (1) closed posteriorly',
		9 'Size and contacts of the basisphenoid: (0) basisphenoid short, anteriorly only in contact with pterygoid; (1) basisphenoid elongate, anteriorly in contact with vomer or palatine',
		10 'Central morphology of the eighth cervical:(0) opistocoelous;(1)biconvex',
		11 'Coracoid: (0) flat and elongate; (1) flat, fan-shaped',
		12 'Size and medial contact of thyroid fenestrae: (0) fenestrae large and confluent; (1) fenestrae small, medial contact absent',
		13 'Thelial process of ilium: (0) present; (1) absent ',
		14 'Length of manual and pedal digits:(0) digits elongate, typically three phalanges per digit;(1) digits shortened, less than three phalanges per digit',
		15 'Limb osteoderms: (0) absent; (1) present',
		16 'Steep deflection of the post neural part of the carapace: (0) absent, posterior peripherals greatly flared; (1) present, posterior peripherals shortened',
		17 'Knobby protrusion of the carapace at the position of the first suprapygal: (0) absent; (1) present',
		18 'Nuchal notch: (0) absent or shallow; (1) present, formed by the nuchal and peripheral I; (2) present, formed by nuchal only',
		19 'Shape and size of nuchal: (0) small and trapezoid; (1) large and V-shaped',
		20 'Costiform process of nuchal: (0) absent; (1) present',
		21 'Neurals: (0) neurals VII and VIII reduced or lost; (1) full set of eight neurals present',
		22 'Contacts of suprapygals with peripherals: (0) contact with peripherals X and XI; (1) contact with peripheral XI only',
		23 'Shape of pygal: (0) longer than wide; (1) wider than long',
		24 'Anterior contacts of vertebral I: (0) anterior side very wide, in contact with marginal II;(1) anterior side moderately wide, in contact with marginal I; (2) anterior side constricted, primarily in contact with cervical only',
		25 'Contacts of vertebral V with marginals X and XI: (0) vertebral V only in contact with half the length of marginal XI; (1) vertebral V contacts full length of marginal XI and may even contact marginal X',
		26 'Position of vertebral V relative to suprapygals: (0) vertebral V only partially covers suprapygals; (1) vertebral V fully, or almost fully, covers the suprapygal',
		27 'Position of vertebral V relative to peripheral X: (0) vertebral V does not reach peripheral X; (1) vertebral V clearly covers part of peripheral X',
		28 'Sulcus between pleural I and marginals II and III: (0) clearly situated on peripherals; (1) situated on or near suture of peripherals and costals or clearly situated on costals',
		29 'Sulcus between pleural III and marginals VII–IX: (0) clearly situated on costals; (1) situated near suture of peripherals and costals; (2) clearly situated on peripherals',
		30 'Extent of anterior plastral lobe: (0) anterior lobe covered by carapace in dorsal view; (1) anterior lobe protrudes farther anterior than carapace',
		31 'Extragulars: (0) present; (1) absent',
		32 'Fusion of gulars: (0) absent; (1) present',
		33 'Size and medial contact of extragulars: (0) extragulars small or absent, and, if present, do not meet medially; (1) extragulars elongate, in medial contact with another, thus hindering a contact between gulars and humerals',
		34 'Broad dorsal extension of gulars onto thickened anterior plastral lip: (0) absent; (1) present',
		35 'Position of gulars and extragulars relative to entoplastron: (0) scutes do not overlap entoplastron; (1) scutes overlap onto entoplastron',
		36 'Humero-pectoral sulcus: (0) does not intersect entoplastron; (1) intersects entoplastron',
		37 'Inframarginals: (0) five to three pairs; (1) two pairs; (2) absent',
		38 'Expansion of the ventromedial edge of marginal VI: (0) absent; (1) present',
		39 'Participation of pectoral to rim of axillary notch: (0) present; (1) absent',
		40 'Sculpturing of the shell surface with relatively big and irregular pits and grooves: (0) absent; (1) present',
		41 'Overlapping of scales on the dorsal surface of plastral lobes: (0) absent; (1) present',
		42 'First vertebral scute (0) with straight lateral edge; (1) with convex or angled lateral edge',
		43 'width of all of the second to fourth vertebral scutes less than length: (0) no; (1) yes',
		44 'External narial opening: (0) small to moderate size (less than half the width of the orbit) and faces anteriorly; (1) large (more than half the width of the orbit) and faces antero-dorsally',
		45 'Medial process of marginal 2: (0) absent; (1) present',
		46 'Neurals: (0) = narrow (J. neimongolensis), (1) = wide (Anomalochelys angulata)',
		47 'cervical scute (0) = wider than long (Jiangxichelys), (1) = as wide as long (Anomalochelys), (2) = longer than wide (Basilemys). ',
		48 'ratio of midline epiplastral suture length to total midline plastral length (0 = 0.10 or less; 1 = greater than 0.10); ',
		49 'epiplastral beak distinct from anterior plastral lobe (0 = absent; 1 = present). ',
		50 'length to width ratio of the carapace: (0) less than 1.4; (1) equal to or larger than 1.6',
		51 'posterior part of the first suprapygal (0) nearly equal to the anterior (Hanbogdemys orientalis); (1) significantly wider than the anterior (Zangerlia testudinimorpha)',
		52 'whether the first peripheral enlarges significantly to form the anterolateral process: (0) no (Basilemys morrinensis); (1) yes (Nanhsiungchelys wuchingensis)',
		53 'Neural series differentiate (0) no (Jiangxichelys ganzhouensis); (1) yes (Nanhsiungchelys sp. (JXGZ(2012)-181)).',
		54 'Costals alternating (0) no (Jiangxichelys ganzhouensis); (1) yes (Nanhsiungchelys sp. (JXGZ(2012)-181)).',
		55 'pleurals 2-4 narrowed (0) no (Jiangxichelys ganzhouensis); (1) yes (Nanhsiungchelys sp. (JXGZ(2012)-181)).',
		56 ' Marginals 5 and those postwards height (0) marginals lower than corresponding peripherals (Jiangxichelys ganzhouensis); (1) marginals clearly higher than corresponding peripherals (Nanhsiungchelys sp. (JXGZ(2012)-181)).',
		57 'The fourth and fifth vertebral scutes contact: (0) in a line (Anomalochelys angulata); or (1) in a point (JXGZ(2012)-181).',
		58 'If the nuchal is: (0) narrower than the maximum width of the first vertebral scute; (1) equal to the maximum width of the first vertebral scute; (2) wider than the maximum width of the first vertebral scute',
		59 'If the pectoroabdominal sulcus is (0) straight; (1) curved' ; 
	MATRIX
	Adocus                              00000000000000000000000000000000001{0 1}00000000002000000011000
	Zangerlia_testudinimorpha           ?????????????1?010??111001011???????0111100??0???01?00000?1
	Jiangxichelys_neimongolensis        100011?101001111110?1011000021{0 1}0{0 1}1110111?111100100000000021
	Zangerlia_ukhaachelys               000011????????????0???????01?1???1?100111??1??????????????1
	Basilemys_variolosa                 000001?1??111110000010111010210{0 1}01111111111?0020{0 1}0000000021
	Basilemys_gaffneyi                  ?????????????110000?0011101021010111{0 1}{0 1}11111?002010?00000?21
	Basilemys_sinuosa                   ???????????????0000?101{0 1}1010210011111111111?002110?00000001
	Basilemys_praeclara                 ???????????????0??0???1?10102?001111???1111?00211??????????
	Hanbogdemys_orientalis              ??????????1111?001011011000{0 1}110101010111111?000100000000021
	Anomalochelys_angulata              ?????????????????2101??2??????01011????1100?011??1?000??02?
	Nanhsiungchelys_wuchingensis        11111?110?1?111??10????2???0?11101110?111001011?01?1?????10
	Kharakhutulia_kalandadzei           ???????????????0?000??10???0?00?00010111101?000000?00000?01
	Jiangxichelys_ganzhouensis          ?000???1???????1110?10{0 1}1{0 1}010210101010011111?10010010000002{0 1}
	Zangerlia_dzamynchondi              ???????????????0110??11????0210?01010?111???0?000010???0???
	Nanhsiungchelys_yangi               0???10???????????1???????????11?011????11??1???????1???????
	Basilemys_morrinensis               ???????????????00000?011101021?001111111?11?0?1110?0?000021
	Yuchelys_nanyangensis               ??????????1????0????10??000???0???010?11??0??0????1???000?1
	Xianyuechelys_yingliangi            ???????????????0010??01?1??11??????????1?00??1?????0010012?
	'Nanhsiungchelys sp. JXGZ(2012-181)'???????????????1?10???02???00??????????1?00?010??1?1111112?
	Nanhsiungchelys_sp._GM_specimen     ?????????????????10????2???00??????????1?00?010???01111111?
	Nanhsiungchelys_cf._yangi_SNHM1558  ???????????????1?10????2????01100?100001?00??101?1?1?11??20
	Sinaspideretes_wimani               ???????????????0000?111?000{0 1}20000?100000??0??0??001000000?1

;

END;
BEGIN ASSUMPTIONS;
	TYPESET * UNTITLED   =  unord:  1- 59;

END;

BEGIN MESQUITECHARMODELS;
	ProbModelSet * UNTITLED   =  'Mk1 (est.)':  1- 59;
END;

Begin MESQUITE;
		MESQUITESCRIPTVERSION 2;
		TITLE AUTO;
		tell ProjectCoordinator;
		timeSaved 1748335831605;
		getEmployee #mesquite.minimal.ManageTaxa.ManageTaxa;
		tell It;
			setID 0 1894017205853223834;
		endTell;
		getEmployee #mesquite.charMatrices.ManageCharacters.ManageCharacters;
		tell It;
			setID 0 9073529307377776662;
			tell It;
				setDefaultOrder  0 1 2 3 4 5 6 7 8 9 10 11 12 13 14 15 16 17 18 19 20 21 22 23 24 25 26 27 28 29 30 31 32 33 34 35 36 37 38 39 40 41 42 43 44 45 46 47 48 49 50 51 54 55 60 63 61 57 58;
				attachments ;
			endTell;
			mqVersion 370;
			checksumv 0 3 4184267555 null  getNumChars 59 numChars 59 getNumTaxa 22 numTaxa 22   short true   bits 2305843009213693959   states 7   sumSquaresStatesOnly 2208.0 sumSquares -5.995191823955604E19 longCompressibleToShort false usingShortMatrix true   NumFiles 1 NumMatrices 1;
			mqVersion;
		endTell;
		getWindow;
		tell It;
			suppress;
			setResourcesState false false 100;
			setPopoutState 300;
			setExplanationSize 0;
			setAnnotationSize 0;
			setFontIncAnnot 0;
			setFontIncExp 0;
			setSize 1280 601;
			setLocation -8 0;
			setFont SanSerif;
			setFontSize 10;
			getToolPalette;
			tell It;
			endTell;
			desuppress;
		endTell;
		getEmployee  #mesquite.charMatrices.BasicDataWindowCoord.BasicDataWindowCoord;
		tell It;
			showDataWindow #9073529307377776662 #mesquite.charMatrices.BasicDataWindowMaker.BasicDataWindowMaker;
			tell It;
				getWindow;
				tell It;
					getTable;
					tell It;
						rowNamesWidth 198;
					endTell;
					setExplanationSize 30;
					setAnnotationSize 20;
					setFontIncAnnot 0;
					setFontIncExp 0;
					setSize 1180 529;
					setLocation -8 0;
					setFont SanSerif;
					setFontSize 10;
					getToolPalette;
					tell It;
						setTool mesquite.charMatrices.BasicDataWindowMaker.BasicDataWindow.ibeam;
					endTell;
					setActive;
					setTool mesquite.charMatrices.BasicDataWindowMaker.BasicDataWindow.ibeam;
					colorCells  #mesquite.charMatrices.NoColor.NoColor;
					colorRowNames  #mesquite.charMatrices.TaxonGroupColor.TaxonGroupColor;
					colorColumnNames  #mesquite.charMatrices.CharGroupColor.CharGroupColor;
					colorText  #mesquite.charMatrices.NoColor.NoColor;
					setBackground White;
					toggleShowNames on;
					toggleShowTaxonNames on;
					toggleTight off;
					toggleThinRows off;
					toggleShowChanges on;
					toggleSeparateLines off;
					toggleShowStates on;
					toggleReduceCellBorders off;
					toggleAutoWCharNames on;
					toggleAutoTaxonNames off;
					toggleShowDefaultCharNames off;
					toggleConstrainCW on;
					toggleBirdsEye off;
					toggleColorOnlyTaxonNames off;
					toggleShowPaleGrid off;
					toggleShowPaleCellColors off;
					toggleShowPaleExcluded off;
					togglePaleInapplicable on;
					togglePaleMissing off;
					toggleShowBoldCellText off;
					toggleAllowAutosize on;
					toggleColorsPanel off;
					toggleDiagonal on;
					setDiagonalHeight 80;
					toggleLinkedScrolling on;
					toggleScrollLinkedTables off;
				endTell;
				showWindow;
				getWindow;
				tell It;
					forceAutosize;
				endTell;
				getEmployee #mesquite.charMatrices.AlterData.AlterData;
				tell It;
					toggleBySubmenus off;
				endTell;
				getEmployee #mesquite.charMatrices.ColorByState.ColorByState;
				tell It;
					setStateLimit 9;
					toggleUniformMaximum on;
				endTell;
				getEmployee #mesquite.charMatrices.ColorCells.ColorCells;
				tell It;
					setColor Red;
					removeColor off;
				endTell;
				getEmployee #mesquite.categ.StateNamesStrip.StateNamesStrip;
				tell It;
					showStrip off;
				endTell;
				getEmployee #mesquite.charMatrices.AnnotPanel.AnnotPanel;
				tell It;
					togglePanel off;
				endTell;
				getEmployee #mesquite.charMatrices.CharReferenceStrip.CharReferenceStrip;
				tell It;
					showStrip off;
				endTell;
				getEmployee #mesquite.charMatrices.QuickKeySelector.QuickKeySelector;
				tell It;
					autotabOff;
				endTell;
				getEmployee #mesquite.charMatrices.SelSummaryStrip.SelSummaryStrip;
				tell It;
					showStrip off;
				endTell;
				getEmployee #mesquite.categ.SmallStateNamesEditor.SmallStateNamesEditor;
				tell It;
					panelOpen true;
				endTell;
			endTell;
		endTell;
		endTell;
end;
