# Supplementary material for: Taxonomy, morphology, and phylogeny of a nearly complete nanhsiungchelyid specimen from the Upper Cretaceous of the Nanxiong Basin, China
Source: Swiss J Palaeontol. 2025 Aug 5;144(1):48. doi: 10.1186/s13358-025-00385-2 (PMC12325503; doi:10.1186/s13358-025-00385-2)
Supplement: Supplementary file 2 — Supplementary material 2: Original photos of SNHM 1558 [file 13358_2025_385_MOESM2_ESM.zip]

Archive with 17 entries (16 files):
- original photos of SNHM1558/
- original photos of SNHM1558/e53477192a109cfe3df8a19edd7d2186.jpg
- original photos of SNHM1558/IMG_9794.JPG
- original photos of SNHM1558/IMG_9800.JPG
- original photos of SNHM1558/IMG_9832.JPG
- original photos of SNHM1558/IMG_9847.JPG
- original photos of SNHM1558/IMG_9855.JPG
- original photos of SNHM1558/IMG_9856.JPG
- original photos of SNHM1558/IMG_9864.JPG
- original photos of SNHM1558/IMG_9886.JPG
- original photos of SNHM1558/IMG_9887.JPG
- original photos of SNHM1558/IMG_9888.JPG
- original photos of SNHM1558/IMG_9898.JPG
- original photos of SNHM1558/IMG_9902.JPG
- original photos of SNHM1558/IMG_9904.JPG
- original photos of SNHM1558/IMG_9917.JPG
- original photos of SNHM1558/IMG_9924.JPG
